# Supplementary material for: Racial Difference in the Association of Long-Term Exposure to Fine Particulate Matter (PM2.5) and Cardiovascular Disease Mortality among Renal Transplant Recipients
Source: Int J Environ Res Public Health. 2021 Apr 18;18(8):4297. doi: 10.3390/ijerph18084297 (PMC8073484; doi:10.3390/ijerph18084297)
Supplement: Supplementary file 1 [file ijerph-18-04297-s001.zip]

Archive with 1 entries (1 files):
- ijerph-1184134-SI.pdf
